# Supplementary material for: Genome-Wide Discovery of miRNAs with Differential Expression Patterns in Responses to Salinity in the Two Contrasting Wheat Cultivars
Source: Int J Mol Sci. 2021 Nov 21;22(22):12556. doi: 10.3390/ijms222212556 (PMC8621374; doi:10.3390/ijms222212556)
Supplement: Supplementary file 1 [file ijms-22-12556-s001.zip]

Archive with 1 entries (1 files):
- ijms-1447656-supplementary.pdf
